# Supplementary material for: Effect of three different needle holders on gastrointestinal anastomosis construction time and bursting pressure in equine jejunal segments
Source: BMC Vet Res. 2021 Apr 15;17:167. doi: 10.1186/s12917-021-02871-4 (PMC8048223; doi:10.1186/s12917-021-02871-4)
Supplement: Supplementary file 1 — Additional file 1. Construction time and bursting pressure in jejunal anastomosis. Raw data collected in this study with legend. [file 12917_2021_2871_MOESM1_ESM.xlsx]

## Sheet: Raw data
Construction time and bursting pressure in jejunal anastomosis
NeedleHolder	AnastPerformed	Order	Session	TimeDay	Cadaver	Assistant	NumSutures	AnastTime	SutureTime	BurstPres	TimeEuthToBurst	LocationLeak
4	0				1		0			230	225	3
3	1	1	1	4	1	1	20	823	41	142	285	1
2	1	2	1	4	1	1	21	810	38	126	340	1
2	1	1	2	1	1	1	20	818	40	176	1220	1
3	1	2	2	1	1	1	16	668	41	134	1225	1
1	1	3	2	1	1	1	19	786	41	142	1245	2
4	0				1		0			220	1250	3
4	0				1		0			230	1260	3
4	0				1		0			208	1280	3
2	1	1	3	3	1	2	19	786	41	148	1950	1
1	1	2	3	4	1	2	22	867	39	162	1964	1
1	1	3	3	4	1	2	22	880	40	86	1977	1
2	1	4	3	4	1	2	23	832	36	156	1989	1
3	1	5	3	4	1	2	21	829	39	134	1994	1
1	1	6	3	4	1	2	22	880	40	148	1999	1
4	0				1		0			234	2002	3
4	0				1		0			206	2026	3
4	0				1		0			220	2035	3
1	1	1	4	3	2	1	19	695	36	92	456	1
4	0				2		0			106	465	3
2	1	2	4	3	2	1	20	673	33	84	245	3
4	0				2		0			90	273	3
4	0				2		0			84	283	3
4	0				2		0			94	294	3
4	0				2		0			120	315	3
4	0				2		0			92	333	3
2	1	1	5	3	3	3	21	846	40	172	1267	2
1	1	2	5	4	3	4	20	783	39	154	1299	3
3	1	3	5	4	3	4	21	782	37	182	1320	3
4	0				3		0			224	1330	3
3	1	4	5	4	3	4	23	810	35	170	1384	1
1	1	5	5	4	3	4	19	742	39	152	1398	1
4	0				3		0			242	1406	3
3	1	1	6	2	3	3	25	894	35	182	1793	2
1	1	2	6	2	3	3	19	672	35	160	1828	2
4	0				3		0			244	1839	3
3	1	3	6	3	3	3	22	730	33	208	1859	2
2	1	4	6	3	3	3	17	582	34	152	1890	2
2	1	5	6	3	3	3	20	694	34	232	1940	2
3	1	6	6	3	3	3	18	636	35	174	1966	2
4	0				3		0			238	1976	4
4	0				3		0			164	1986	4
1	1	1	7	3	4	5	20	831	41	208	333	2
2	1	2	7	3	4	5	19	628	33	194	345	2
4	0				4		0			242	374	3
4	0				4		0			264	361	3
2	1	1	8	1	4	3	19	651	34	212	1621	1
3	1	2	8	1	4	4	17	631	37	200	1646	2
2	1	3	8	1	4	4	19	638	33	200	1682	2
4	0				4		0			280	1696	3
4	0				4		0			286	1707	3
4	0				4		0			272	2738	3
4	0				4		0			278	2763	3
2	1	1	9	2	4	6	20	687	34	100	2873	1
3	1	1	10	3	5	6	19	677	35	198	308	3
4	0				5		0			192	325	3
3	1	2	10	3	5	7	19	674	35	190	352	1
3	1	3	10	3	5	7	19	719	37	192	375	3
1	1	4	10	3	5	7	17	631	37	198	398	3
4	0				5		0			182	413	3
4	0				5		0			176	425	3
4	0				5		0			194	438	3
4	0				6		0			138	303	3
1	1	1	11	3	6	8	20	681	34	116	325	3
1	1	2	11	3	6	8	20	656	32	116	355	2
2	1	3	11	3	6	8	20	668	33	120	380	2
4	0				6		0			122	394	3
4	0				6		0			132	408	3
1	1	4	11	3	6	8	18	630	35	124	428	2
3	1	5	11	3	6	8	19	686	36	120	452	2
3	1	6	11	3	6	8	21	744	35	136	467	2
4	0				6		0			140	1313	3
2	1	1	12	1	6	7	21	714	34	120	1331	1
4	0				6		0			146	1345	3
1	1	2	12	1	6	7	19	616	32	118	1383	2
4	0				6		0			148	1398	3
1	1	3	12	1	6	7	18	584	32	134	1368	2
3	1	4	12	2	6	7	21	742	35	126	1416	3
1	1	5	12	2	6	7	17	538	31	108	1430	2
2	1	6	12	2	6	7	22	704	32	150	1447	2

## Sheet: Key
Variable	Description	Key/labels/units
NeedleHolder	Jejunal segments randomly allocated to either needle holder or to be control segment (no anastomosis)	1 = Large Mayo Hegar (LMH)
		2 = Small Mayo Hegar (SMH)
		3 = Frimand (FR)
		4 = Control (No anastomosis)
AnastPerformed	Was anastomosis performed (i.e. needle holder 1, 2 or 3) or was it control segment?	0 = No (no anastomosis, control segment)
		1 = Yes (anastomosis performed)
Order	Order anastomosis performed in each session.	1 = first anastomosis of session
		… 6 = last
Session	Session in which anastomosis performed. If break of >2 hrs, considered new session.	Sessions numbered chronologically 1 to 12
TimeDay	Time of Day anastomosis performed in.	1 = Morning (5am – 10am)
		2 = Midday (10am – 2pm)
		3 = Afternoon (2pm – 6pm)
		4 = Evening (> 6pm)
Cadaver	Cadaver jejunal segment was from.	Cadavers numbered 1 to 6.
Assistant	Assistant (cut suture tails as directed by surgeon)	Assistants labelled 1 to 8
NumSutures	Number of sutures used to create anastomosis	Number of sutures recorded. For control segments (no anastomosis), 0 sutures are placed.
AnastTime	Time taken for the anastomosis to be performed, timed from first contact of needle with jejunum to tail of last suture being cut.	Value recorded in seconds.
		No value (N/A) for control segments.
SutureTime	Time taken for anastomosis (AnastTime) divided by the number of sutures (NumSutures) placed.	Value recorded in seconds.
		No value (N/A) for control segments.
BurstPres	Pressure (mm Hg) at which jejunal segment either leaked from anastomosis or segment burst.	Value recorded in mm Hg.
TimeEuthToBurst	Time between the cadaver being euthanised and each jejunal segment undergoing biomechanical testing.	Value recorded in minutes.
LocationLeak	Location of leak/bursting at maximum pressure	1 = Anastomosis @ mesenteric attachment
		2 = Anastomosis @ multiple sites
		3 = Mesentery
		4 = From end
